# Supplementary material for: High-Resolution Bioprinting of Recombinant Human Collagen Type III
Source: Polymers (Basel). 2021 Sep 1;13(17):2973. doi: 10.3390/polym13172973 (PMC8434404; doi:10.3390/polym13172973)
Supplement: Supplementary file 1 [file polymers-13-02973-s001.zip]

Archive with 1 entries (1 files):
- polymers-1356173-supplementary.pdf
